# Supplementary material for: Liver Fluke-Derived Molecules Accelerate Skin Repair Processes in a Mouse Model of Type 2 Diabetes Mellitus
Source: Int J Mol Sci. 2024 Nov 8;25(22):12002. doi: 10.3390/ijms252212002 (PMC11593665; doi:10.3390/ijms252212002)
Supplement: Supplementary file 1 [file ijms-25-12002-s001.zip]

Archive with 2 entries (2 files):
- Supplementary Material S1.xlsx
- Supplementary Material S2.pdf
