# Supplementary material for: Liver Fluke-Derived Molecules Accelerate Skin Repair Processes in a Mouse Model of Type 2 Diabetes Mellitus
Source: Int J Mol Sci. 2024 Nov 8;25(22):12002. doi: 10.3390/ijms252212002 (PMC11593665; doi:10.3390/ijms252212002)
Supplement: Supplementary file 1 [file ijms-25-12002-s001.zip › Supplementary Material S1.xlsx]

## Sheet: Supplement content
Supplement content:
1. Table S1
2. Table S2

## Sheet: Table S1
glucose						wound_area							infiltration					CD31					CD34					Arg1					iNOS					Connective tissue
1_day						1_day							4_day					4_day					4_day					4_day					4_day					4_day
	no_treatment	Vehicle	PDGF	ESP			no_treatment	Vehicle	PDGF	ESP				Vehicle	PDGF	ESP			Vehicle	PDGF	ESP			Vehicle	PDGF	ESP			Vehicle	PDGF	ESP			Vehicle	PDGF	ESP			Vehicle	PDGF	ESP
Vehicle	0.212	-	-	-		Vehicle	-	-	-	-			PDGF	1	-	-		PDGF	0.00061	-	-		PDGF	0.4486	-	-		PDGF	0.00610378				PDGF	0.0361681				PDGF	0.363826
PDGF	0.54	0.843	-	-		PDGF	-	-	-	-			ESP	1	1	-		ESP	0.00061	0.32327	-		ESP	0.0523	0.3679	-		ESP	0.00610378	0.386929			ESP	0.00860069	0.00116943			ESP	0.0223883	0.332129
ESP	0.786	0.183	0.454	-		ESP	-	-	-	-			Eggs	1	1	1		Eggs	0.00319	0.19531	0.32327		Eggs	0.2338	0.2282	0.0032		Eggs	0.868345	0.011147	0.00610378		Eggs	0.00860069	0.0210813	0.340148		Eggs	0.52467	0.767082	0.733003
Eggs	0.025	0.183	0.68	0.025		Eggs	-	-	-	-
4_day						4_day							10_day					10_day					10_day					10_day					10_day					10_day
	no_treatment	Vehicle	PDGF	ESP			no_treatment	Vehicle	PDGF	ESP				Vehicle	PDGF	ESP			Vehicle	PDGF	ESP			Vehicle	PDGF	ESP			Vehicle	PDGF	ESP			Vehicle	PDGF	ESP			Vehicle	PDGF	ESP
Vehicle	0.76	-	-	-		Vehicle	1.3e-05	-	-	-			PDGF	0.063	-	-		PDGF	0.000409279				PDGF	0.000541136				PDGF	0.00404316				PDGF	1				PDGF	0.316225
PDGF	0.3	0.34	-	-		PDGF	2.5e-06	0.189	-	-			ESP	0.025	0.125	-		ESP	0.000409279	0.0577324			ESP	0.000541136	0.86931			ESP	0.000473413	0.00168574			ESP	0.000210971	7.25999e-05			ESP	0.351346	0.316225
ESP	0.28	0.28	0.89	-		ESP	2.5e-06	0.276	0.932	-			Eggs	0.095	0.936	0.21		Eggs	0.000409279	0.973786	0.120455		Eggs	0.0011117	0.86931	0.86931		Eggs	0.00280844	0.0910693	0.554195		Eggs	4.0826e-05	7.25999e-05	0.0932806		Eggs	0.740857	0.316225	0.610532
Eggs	0.34	0.56	0.34	0.3		Eggs	2.5e-06	0.024	0.255	0.276
7_day						7_day
	no_treatment	Vehicle	PDGF	ESP			no_treatment	Vehicle	PDGF	ESP			14_day					14_day					14_day					14_day					14_day					14_day
Vehicle	0.804	-	-	-		Vehicle	0.00031	-	-	-				Vehicle	PDGF	ESP			Vehicle	PDGF	ESP			Vehicle	PDGF	ESP			Vehicle	PDGF	ESP			Vehicle	PDGF	ESP			Vehicle	PDGF	ESP
PDGF	1	0.8046	-	-		PDGF	0.00031	0.00155	-	-			PDGF	0.0068	-	-		PDGF	0.178015				PDGF	0.0327755				PDGF	0.24306				PDGF	0.000105845				PDGF	0.193087
ESP	0.0147	0.00078	0.01476	-		ESP	0.00031	0.00052	0.79845	-			ESP	6.5e-05	0.1727	-		ESP	0.000638882	0.000794417			ESP	0.000794417	0.531236			ESP	0.24306	0.69183			ESP	0.000105845	0.00788885			ESP	0.0210404	0.242191
Eggs	1	0.80462	1	0.00078		Eggs	0.00031	0.00031	0.30959	0.29312			Eggs	0.0046	0.4213	0.7835		Eggs	0.00367009	0.0391638	0.00367009		Eggs	0.000607871	0.0481446	0.154022		Eggs	0.24306	0.69183	0.693342		Eggs	0.000105845	0.000780275	0.283268		Eggs	0.193087	0.688362	0.193087
10_day						10_day
	no_treatment	Vehicle	PDGF	ESP			no_treatment	Vehicle	PDGF	ESP
Vehicle	0.7791	-	-	-		Vehicle	0.00039	-	-	-
PDGF	0.7383	0.7383	-	-		PDGF	0.00039	0.01487	-	-
ESP	0.0036	0.0036	0.0036	-		ESP	0.00039	0.00777	0.79845	-
Eggs	0.7791	0.7383	0.7383	0.0016		Eggs	0.00039	0.00777	0.34829	0.36467
14_day						14_day
	no_treatment	Vehicle	PDGF	ESP			no_treatment	Vehicle	PDGF	ESP
Vehicle	0.766	-	-	-		Vehicle	0.036	-	-	-
PDGF	0.712	0.965	-	-		PDGF	0.036	0.036	-	-
ESP	0.046	0.049	0.049	-		ESP	0.036	0.036	0.2	-
Eggs	1	0.946	0.885	0.049		Eggs	0.036	0.036	0.036	0.2
pairwise Wilcoxon test

## Sheet: Table S2
2
group1	group2	n1	n2	statistic	p
Vehicle	PDGF	3	3	-1.92487	0.0542455	ns
Vehicle	ESP	3	3	-2.0381	0.0415401	*
Vehicle	Eggs	3	3	-2.15133	0.0314504	*
PDGF	ESP	3	3	-0.113228	0.90985	ns
PDGF	Eggs	3	3	-0.226455	0.820847	ns
ESP	Eggs	3	3	-0.113228	0.90985	ns
Tgfb1
group1	group2	n1	n2	statistic	p
Vehicle	PDGF	3	3	-1.69842	0.0894294	ns
Vehicle	ESP	3	3	-1.92487	0.0512455	*
Vehicle	Eggs	3	3	-1.13228	0.257518	ns
PDGF	ESP	3	3	-0.226455	0.820847	ns
PDGF	Eggs	3	3	0.566139	0.5713	ns
ESP	Eggs	3	3	0.792594	0.428014	ns
Col1a1
group1	group2	n1	n2	statistic	p
Vehicle	PDGF	3	3	0.510418	0.609759	ns
Vehicle	ESP	3	3	0.73727	0.460958	ns
Vehicle	Eggs	3	3	1.47454	0.140336	ns
PDGF	ESP	3	3	0.226852	0.820539	ns
PDGF	Eggs	3	3	0.964122	0.334985	ns
ESP	Eggs	3	3	0.73727	0.460958	ns
Mmp2
group1	group2	n1	n2	statistic	p
Vehicle	PDGF	3	3	-1.2455	0.212946	ns
Vehicle	ESP	3	3	-2.0381	0.0415401	*
Vehicle	Eggs	3	3	-1.47196	0.141032	ns
PDGF	ESP	3	3	-0.792594	0.428014	ns
PDGF	Eggs	3	3	-0.226455	0.820847	ns
ESP	Eggs	3	3	0.566139	0.5713	ns
Arg1
group1	group2	n1	n2	statistic	p
Vehicle	PDGF	3	3	-1.81164	0.0700413	ns
Vehicle	ESP	3	3	-1.58519	0.112924	ns
Vehicle	Eggs	3	3	-2.26455	0.0235401	*
PDGF	ESP	3	3	0.226455	0.820847	ns
PDGF	Eggs	3	3	-0.452911	0.650613	ns
ESP	Eggs	3	3	-0.679366	0.496906	ns
Nos2
group1	group2	n1	n2	statistic	p
Vehicle	PDGF	3	3	-0.679366	0.496906	ns
Vehicle	ESP	3	3	-0.339683	0.734095	ns
Vehicle	Eggs	3	3	-0.566139	0.5713	ns
PDGF	ESP	3	3	0.339683	0.734095	ns
PDGF	Eggs	3	3	0.113228	0.90985	ns
ESP	Eggs	3	3	-0.226455	0.820847	ns
Vegfa
group1	group2	n1	n2	statistic	p
Vehicle	PDGF	3	3	-1.10782	0.267938	ns
Vehicle	ESP	3	2	-2.80746	0.00499343	**
Vehicle	Eggs	3	3	-2.21565	0.0267157	*
PDGF	ESP	3	2	-1.81659	0.0692799	ns
PDGF	Eggs	3	3	-1.10782	0.267938	ns
ESP	Eggs	2	3	0.825723	0.408961	ns
Dunn test
